# Supplementary material for: Structural basis for potent and broad inhibition of HIV-1 RT by thiophene[3,2-d]pyrimidine non-nucleoside inhibitors
Source: eLife. 2018 Jul 25;7:e36340. doi: 10.7554/eLife.36340 (PMC6080946; doi:10.7554/eLife.36340)
Supplement: Supplementary file 1. [file elife-36340-supp1.xlsx]

## Sheet: Sheet1
X-ray crystallography statistics from data collection and refinement.
	WT RT/K-5a2	K103N RT/K-5a2	E138K RT/K-5a2	Y188L RT/K-5a2	WT RT/25a	K103N RT/25a	E138K RT/25a	K103N/Y181C RT/25a	V106/F227L RT/25a	K101P RT/25a	Y181I RT/25a
PDB ID	6C0J	6C0K	6C0L	6CGF	6C0N	6C0O	6C0P	6C0R	6DUF	6DUG	6DUH
Data Collection
Wavelength (Å)	0.97918	0.97918	0.97918	0.97918	0.97918	0.97918	0.97918	0.97918	0.97918	0.97918	0.97918
Resolution (Å)	50 – 1.92	50 – 1.96	50 – 1.95	50 – 1.94	50 – 2.00	50 – 1.90	50 – 2.05	50 – 2.05	54.68 – 1.96	53.86 – 2.23	107.6 – 2.00
	(2.04 – 1.92)*	(2.08 – 1.96)	(2.07 – 1.95)	(2.06 – 1.94)	(2.12 – 2.00)	(2.02 – 1.90)	(2.17 – 2.05)	(2.12 – 2.05)	(2.08 – 1.96)a	(2.36 – 2.23)	(2.12 – 2.00)
Space group	C 1 2 1	C 1 2 1	C 1 2 1	C 1 2 1	C 1 2 1	C 1 2 1	C 1 2 1	C 1 2 1	C 1 2 1	C 1 2 1	C 1 2 1
Cell dimensions
a, b, c (Å)	163.26, 72.78, 109.55	162.61, 73.05, 109.44	163.37, 72.79, 109.32	162.7, 72.704, 109.048	162.67, 73.27, 109.23	162.59, 73.04, 109.34	162.83, 73.19, 109.31	162.82, 73.06, 109.08	162.06, 72.96, 108.99	163.04, 73.30, 109.3	162.90, 73.23, 109.38
β (°)	100.384	100.466	100.246	100.208	100.12	100.746	100.192	100.469	100.08	99.76	100.3
Wilson B-factor	50.99	43.87	53.53	54	52.81	46.65	58.55	58.44	52.01	63.72	52.78
Rmerge	0.02962 (1.068)	0.06189 (1.235)	0.03395 (1.106)	0.03208 (1.000)	0.03978 (1.416)	0.03412 (1.125)	0.03522 (1.202)	0.0351 (1.105)	0.03545 (1.110)	0.03781 (1.104)	0.03285 (0.954)
Rmeas	0.03512 (1.263)	0.07338 (1.466)	0.03945 (1.286)	0.03806 (1.197)	0.04712 (1.676)	0.04039 (1.335)	0.04145 (1.415)	0.04138 (1.305)	0.04182 (1.307)	0.04461 (1.315)	0.03896 (1.134)
CC1/2	0.999 (0.441)	0.999 (0.403)	0.999 (0.483)	0.999 (0.479)	0.999 (0.335)	1 (0.395)	0.999 (0.377)	0.999 (0.440)	0.999 (0.430)	0.999 (0.387)	0.999 (0.499)
I/sI	17.89 (1.04)†	12.26 (1.02)†	16.53 (1.02)†	16.24 (1.00)†	14.46 (0.85)†	16.63 (0.98)†	15.83 (0.97)†	15.59 (0.98)†	15.30 (0.98)†	17.06 (1.02)†	17.01 (1.08)†
Completeness (%)	99.2 (98.8)	97.7 (95.3)	99.3 (98.6)	99.5 (99.7)	98.8 (97.5)	99.1 (98.8)	96.1 (95.1)	96.7 (94.3)	97.4 (96.6)	97.7 (96.7)	99.0 (99.0)
Multiplicity	3.5 (3.5)	3.4 (3.3)	3.8 (3.6)	3.4 (3.2)	3.4 (3.3)	3.4 (3.5)	3.5 (3.4)	3.5 (3.4)	3.5 (3.2)	3.5 (3.1)	3.4 (3.3)
Refinement
Resolution	49.01 – 1.92	48.95 – 1.96	43.15 – 1.95	42.06 – 1.94	48.78 – 2.00	43.44 – 1.90	48.84 – 2.05	43.37 – 2.05	54.68 – 1.96	53.86 – 2.23	107.6 – 2.00
No. reflections	95877	88874	91513	92404	84246	98210	76514	76613	87320	61124	84623
Rwork / Rfree	0.1827 / 0.2255	0.1823 / 0.2193	0.1847 / 0.2190	0.1952 / 0.2323	0.1809 / 0.2222	0.1781 / 0.2088	0.1801 / 0.2157	0.1806 / 0.2119	0.1846 / 0.2289	0.1853 / 0.2332	0.1919 / 0.2224
No. atoms	8965	9052	9017	8938	8927	8972	8886	8905	8677	8531	8723
Macromolecules	8064	8079	8080	8052	8058	8082	8047	8051	7945	7953	7924
Ligands	158	217	188	167	177	159	206	217	166	190	197
Solvent	743	756	749	719	692	731	633	637	566	388	602
R.m.s deviations
Bond lengths (Å)	0.006	0.009	0.007	0.011	0.007	0.008	0.005	0.004	0.013	0.005	0.005
Bond angles (°)	0.71	0.88	0.76	1.07	0.78	0.8	0.65	0.58	1.35	1.06	1.07
Ramachandran
Favored (%)	96.06	95.63	95.85	95.95	96.36	96.36	96.36	96.26	96.36	96.57	96.88
Allowed (%)	3.73	4.26	3.94	3.84	3.53	3.53	3.64	3.53	3.64	2.91	2.81
Outliers (%)	0.21	0.1	0.21	0.21	0.1	0.1	0	0.21	0	0.52	0.31
B-factors (Å2)
Macromolecules	77.92	62.27	80.07	84.35	77.47	68.02	84.64	88.72	77.78	90.28	75.94
Ligands	101.89	86.74	103.39	104.49	97.6	87.67	102.52	102.64	93.3	108.61	97.49
Solvent	73.6	63.85	75.5	77.11	75.69	68.32	78.27	80.48	72.72	81.34	71.04
Clashscore	5.7	5.77	5.67	5.7	4.11	6.05	2.9	4.58	8.98	8.88	7.66
MolProbity Score	1.58	1.62	1.59	1.65	1.44	1.67	1.32	1.48	1.72	1.7	1.61
*: Statistics for the highest resolution shell are shown in parentheses.
†: I/σI = 2 at ~2.03 Å, ~2.08 Å, ~2.06 Å, ~2.05 Å, ~2.15 Å, ~2.01 Å, ~2.19 Å, ~2.20 Å, ~2.05 Å,~2.38 Å, ~2.10 Å, respectively.
